# Supplementary material for: Integration of protein context improves protein-based COVID-19 patient stratification
Source: Clin Proteomics. 2022 Aug 11;19:31. doi: 10.1186/s12014-022-09370-0 (PMC9366758; doi:10.1186/s12014-022-09370-0)
Supplement: Supplementary file 5 — Additional file 5: Table S4. The total 192 differential features between severe and non-severe patients. [file 12014_2022_9370_MOESM5_ESM.csv]

Table S4. The total 192 differential features between severer and non-severe patients
	MeanDecreaseGini	type	rank
KLHL15	7.882593815	Protein	192
MAMDC2_degree	16.26286046	Degree	191
APOM	16.52570083	Protein	190
JAK2/JCHAIN	21.67381348	Ratio	189
GCN1	21.70826388	Protein	188
PRICKLE2_degree	21.97165026	Degree	187
VWF/GP1BA	22.97624167	Ratio	186
PCSK4_degree	24.87190497	Degree	185
IGHV7-4-1	25.01179667	Protein	184
ZNF268_degree	25.58414581	Degree	183
ST8SIA1	26.86245845	Protein	182
SART1	27.22636938	Protein	181
PSME4_degree	28.33283324	Degree	180
CCDC54_degree	28.38436586	Degree	179
APCS	28.48133349	Protein	178
LBP_degree	28.5048925	Degree	177
LILRB4	28.55600275	Protein	176
SCFD2	29.18824623	Protein	175
TMEM185A_degree	29.43115181	Degree	174
C3_degree	29.46431957	Degree	173
FLOT2	29.6808978	Protein	172
TSPOAP1	29.6857032	Protein	171
AGT_degree	30.06083571	Degree	170
GFI1_degree	31.60539494	Degree	169
ST8SIA1_degree	31.60577059	Degree	168
APOD/AZGP1	31.80991446	Ratio	167
VWF	32.19785662	Protein	166
KIF1A_degree	32.26980777	Degree	165
CIT_degree	33.2074143	Degree	164
TTR_degree	34.17862601	Degree	163
GCN1_degree	34.47792436	Degree	162
F9_degree	34.51390137	Degree	161
ZNF672_degree	34.75702188	Degree	160
PCSK4	34.84581499	Protein	159
high-density lipoprotein particle assembly	34.93996194	Pathway	158
APOC1_degree	35.4404169	Degree	157
TOPBP1	35.49237296	Protein	156
IGKV3-20	35.91364726	Protein	155
THEG_degree	38.34766947	Degree	154
HIVEP3_degree	39.24435546	Degree	153
APCS_degree	39.85680329	Degree	152
C4BPB	40.22018269	Protein	151
ZACN_degree	41.79207441	Degree	150
signaling receptor binding	41.7966604	Pathway	149
ZNF268	42.77185512	Protein	148
JAK2	44.47707675	Protein	147
vWF-GPIb complex	44.5277944	Complex	146
retinoid metabolic process	44.78326397	Pathway	145
LPA	45.46065689	Protein	144
WHAMM	46.05315167	Protein	143
APOA2	46.10202255	Protein	142
DGKK_degree	46.17024276	Degree	141
APOH_degree	46.30368982	Degree	140
DTX3L	47.16584077	Protein	139
LILRB4_degree	47.7374857	Degree	138
KNG1	48.91388537	Protein	137
SART1_degree	49.6904034	Degree	136
IGHG4,IGHG1,IGHG3,IGHG2,APOD,AZGP1	50.37881265	Complex	135
COPG2	50.78306231	Protein	134
APOM_degree	50.88486017	Degree	133
OR1I1	51.15007128	Protein	132
positive regulation of cholesterol esterification	51.40206008	Pathway	131
EML6	51.98388938	Protein	130
CCDC54	52.00284379	Protein	129
APOH	52.99582876	Protein	128
BCHE,FBLN1,DEFA1,COCH,SERPINA6,SERPINA1	53.3224237	Complex	127
MARK1_degree	54.11514908	Degree	126
LHX4_degree	54.23055517	Degree	125
DOK5_degree	54.31838667	Degree	124
RGS8	54.491304	Protein	123
CRYBG3_degree	54.56046714	Degree	122
AGT	54.75482358	Protein	121
OPHN1_degree	54.8690133	Degree	120
C7	55.58810946	Protein	119
ST13P5_degree	55.86505764	Degree	118
IGA2_degree	56.49341544	Degree	117
ZNF426	56.94697204	Protein	116
C8B	57.15044493	Protein	115
ORM1/ORM2	59.72891255	Ratio	114
CRYBG3	60.46119997	Protein	113
MRPL45_degree	60.83986314	Degree	112
IGHV3-64	61.76723148	Protein	111
GPX3	61.87034623	Protein	110
GC_degree	66.09469621	Degree	109
SCFD2_degree	66.76292798	Degree	108
DTX3L_degree	67.15843587	Degree	107
APOC2/APOE	69.12526671	Ratio	106
SZT2	69.49555404	Protein	105
ST13P5	69.75757602	Protein	104
OPHN1	70.66436987	Protein	103
C15orf61	71.23487082	Protein	102
serine-type endopeptidase activity	73.9363347	Pathway	101
other organism cell	74.05987645	Pathway	100
CFHR1_degree	75.61918209	Degree	99
SPTBN5_degree	75.64971725	Degree	98
CD5L	75.96048622	Protein	97
TDRD1_degree	76.12287082	Degree	96
endoplasmic reticulum lumen	77.23299199	Pathway	95
RFC1_degree	77.70629733	Degree	94
ITIH4_degree	77.98828026	Degree	93
EML6_degree	80.71469112	Degree	92
NOX5	81.03670556	Protein	91
IGHV3-72	82.03610785	Protein	90
COPG2_degree	83.42680553	Degree	89
IGKV2-24	88.19622868	Protein	88
APOC2,APOE,C9	89.56428535	Complex	87
FTCD_degree	90.51038997	Degree	86
FGA_degree	91.62406932	Degree	85
PRICKLE2	91.69836735	Protein	84
platelet activation	93.17616145	Pathway	83
IGHV4-39	93.28976184	Protein	82
IGKV3-20_degree	93.45943345	Degree	81
LPA_degree	94.43805422	Degree	80
WHAMM_degree	96.10804001	Degree	79
antigen binding	96.28888947	Pathway	78
TMEM185A	97.13004354	Protein	77
CFHR2	97.33101804	Protein	76
SERPINB5	97.87148306	Protein	75
PZP,A2M	97.92412904	Complex	74
extracellular exosome	99.01400363	Pathway	73
GSN_degree	99.22126771	Degree	72
DNAJC25_degree	100.6308251	Degree	71
SERPINA1	101.900274	Protein	70
MMP28	102.1909621	Protein	69
XDH_degree	102.5555377	Degree	68
PEBP1_degree	104.3840755	Degree	67
PARD3_degree	106.1087793	Degree	66
external side of plasma membrane	106.2670852	Pathway	65
RGS8_degree	108.5866271	Degree	64
CFHR2_degree	109.2266193	Degree	63
C9_degree	109.8239525	Degree	62
heparin binding	110.2432068	Pathway	61
high-density lipoprotein particle	110.7510343	Pathway	60
GC/GSN	110.9958452	Ratio	59
GC/ACTB	111.0063091	Ratio	58
IGHG3/AZGP1	111.641708	Ratio	57
IGHG3/APOD	111.7857913	Ratio	56
IGHG3/IGHG2	111.9607614	Ratio	55
IGHV3-35	121.9802748	Protein	54
defense response to bacterium	124.8923356	Pathway	53
CAMKK1	128.3692959	Protein	52
ZNF530_degree	128.7516821	Degree	51
C1R/C1RL	131.257715	Ratio	50
RBP4/TTR	132.9021468	Ratio	49
PDPR	134.1918209	Protein	48
C4B_degree	139.1918615	Degree	47
SIRT7	140.9324668	Protein	46
SERPINB5_degree	143.9780341	Degree	45
membrane attack complex	144.9544917	Pathway	44
A2M	148.1856114	Protein	43
positive regulation of B cell activation	154.1876901	Pathway	42
VWF_degree	158.7028797	Degree	41
immunoglobulin complex, circulating	158.8555067	Pathway	40
B cell receptor signaling pathway	166.8185879	Pathway	39
immunoglobulin receptor binding	170.6181013	Pathway	38
ZACN	172.4430975	Protein	37
complement activation	173.0007328	Pathway	36
RFC1	177.1804818	Protein	35
IGHM/GCN1	182.7581066	Ratio	34
phagocytosis, recognition	183.4014824	Pathway	33
IGHV3-38	187.3085049	Protein	32
F12_degree	187.6218665	Degree	31
SRGAP1_degree	188.0021319	Degree	30
Fc-gamma receptor signaling pathway involved in phagocytosis	189.468509	Pathway	29
APOA4_degree	193.1436567	Degree	28
AGT/C3	199.571652	Ratio	27
LILRB4/CLU	208.4838855	Ratio	26
IGHV3-73_degree	217.0167944	Degree	25
TDRD1	217.836375	Protein	24
acute-phase response	232.0436875	Pathway	23
ITIH4	267.1226621	Protein	22
A2M_degree	267.588008	Degree	21
complement activation, classical pathway	279.0610212	Pathway	20
SAA2/YLPM1	281.3377212	Ratio	19
SAA2	289.0190515	Protein	18
C4BPA	295.3034989	Protein	17
SAA1	301.3296643	Protein	16
YLPM1_degree	305.7735356	Degree	15
SIRT7_degree	318.3122991	Degree	14
phagocytosis, engulfment	324.5399556	Pathway	13
MTTP_degree	334.5445354	Degree	12
IGLV1-47	340.2589311	Protein	11
IGHG3	347.2546818	Protein	10
GC	351.6062579	Protein	9
MYRIP	364.0859692	Protein	8
cytolysis	388.2628046	Pathway	7
C9	390.4175002	Protein	6
SAA2,SAA1,YLPM1	414.9661486	Complex	5
RPIA	435.8446081	Protein	4
TTR-RBP complex	491.9307633	Complex	3
phosphatidylcholine binding	497.8390778	Pathway	2
TTR	553.9935053	Protein	1
